# Supplementary material for: Plasmodium falciparum Nicotinamidase as A Novel Antimalarial Target
Source: Biomolecules. 2022 Aug 12;12(8):1109. doi: 10.3390/biom12081109 (PMC9405955; doi:10.3390/biom12081109)
Supplement: Supplementary file 1 [file biomolecules-12-01109-s001.zip]

Archive with 1 entries (1 files):
- biomolecules-1825603-supplementary.pdf
